# Supplementary material for: Physiologically Based Pharmacokinetic Modelling of Cabotegravir Microarray Patches in Rats and Humans
Source: Pharmaceutics. 2023 Nov 30;15(12):2709. doi: 10.3390/pharmaceutics15122709 (PMC10747499; doi:10.3390/pharmaceutics15122709)
Supplement: Supplementary file 1 [file pharmaceutics-15-02709-s001.zip]

Archive with 1 entries (1 files):
- pharmaceutics-2666226-supplementary.pdf
